# Supplementary material for: RPPA-based protein profiling reveals eIF4G overexpression and 4E-BP1 serine 65 phosphorylation as molecular events that correspond with a pro-survival phenotype in chronic lymphocytic leukemia
Source: Oncotarget. 2015 May 12;6(16):14632–45. doi: 10.18632/oncotarget.4104 (PMC4546493; doi:10.18632/oncotarget.4104)
Supplement: Supplementary file 2 [file oncotarget-06-14632-s002.xlsx]

## Sheet: Sheet1
Gene Name	YWHAB	YWHAE	YWHAZ	EIF4EBP1	EIF4EBP1	EIF4EBP1	EIF4EBP1	TP53BP1	ACACA ACACB	ACACA	ACVRL1	AKT1 AKT2 AKT3	AKT1 AKT2 AKT3	AKT1 AKT2 AKT3	CTNNA1	PRKAA1	PRKAA1	ANXA1	ANXA7	AR	BAD	BAK1	BAX	BCL2	BCL2L1	BECN1	CTNNB1	BID	BCL2L11	KIT	MET	MYC	RAF1	RAF1	CASP7	CAV1	PECAM1	ITGA2	CDC2	CHEK1	CHEK1	CHEK2	CHEK2	BIRC2	CLDN7	COL6A1	CCNB1	CCND1	CCNE1
Probabilities QC Score > 0.8	0.931201	0.929759	0.948533	0.956073	0.965307	0.959289	0.960201	0.968106	0.968482	0.95728	0.962646	0.960807	0.949925	0.954296	0.949335	0.97529	0.966973	0.933605	0.948623	0.947639	0.955223	0.95984	0.968549	0.939193	0.953591	0.956913	0.96222	0.960928	0.973101	0.946547	0.936206	0.963827	0.956839	0.955695	0.90712	0.922906	0.940234	0.934133	0.942597	0.961613	0.962653	0.942494	0.944451	0.966303	0.954956	0.943414	0.947025	0.951309	0.938323
Antibody Name in Heatmap	14-3-3_beta-R-V	14-3-3_epsilon-M-C	14-3-3_zeta-R-V	4E-BP1-R-V	4E-BP1_pS65-R-V	4E-BP1_pT37_T46-R-V	4E-BP1_pT70-R-C	53BP1-R-E	ACC_pS79-R-V	ACC1-R-E	ACVRL1-R-C	Akt-R-V	Akt_pS473-R-V	Akt_pT308-R-V	alpha-Catenin-M-V	AMPK_alpha-R-C	AMPK_pT172-R-V	Annexin_I-R-E	Annexin_VII-M-V	AR-R-V	Bad_pS112-R-V	Bak-R-E	Bax-R-V	Bcl-2-M-V	Bcl-xL-R-V	Beclin-G-C	beta-Catenin-R-V	Bid-R-C	Bim-R-V	c-Kit-R-V	c-Met_pY1235-R-V	c-Myc-R-C	C-Raf-R-V	C-Raf_pS338-R-E	Caspase-7_cleavedD198-R-C	Caveolin-1-R-V	CD31-M-V	CD49b-M-V	CDK1-R-V	Chk1-R-E	Chk1_pS345-R-E	Chk2-M-E	Chk2_pT68-R-E	cIAP-R-V	Claudin-7-R-V	Collagen_VI-R-V	Cyclin_B1-R-V	Cyclin_D1-R-V	Cyclin_E1-M-V
Antibody Origin	R	M	R	R	R	R	R	R	R	R	R	R	R	R	M	R	R	R	M	R	R	R	R	M	R	G	R	R	R	R	R	R	R	R	R	R	M	M	R	R	R	M	R	R	R	R	R	R	M
CLL8404	0.581048	0.160608	11.5302	0.303873	0.562901	1.05696	0.598644	0.986944	0.980694	0.914424	0.309131	2.84595	0.0728076	0.454985	0.160419	0.934374	0.650018	0.134366	1.60074	0.20251	0.402129	0.753219	1.32982	1.35554	0.456226	0.663515	0.416167	0.550676	1.80606	0.139535	0.497443	0.483928	3.04758	0.736413	0.120898	0.130026	0.917237	0.135406	0.575561	0.380017	0.784585	0.405766	0.19759	1.49705	0.38583	1.10031	0.131191	0.506557	0.240481
CLL8919	0.246778	0.179485	8.68471	0.349216	1.11325	1.18981	0.618731	1.20317	0.63723	0.57081	0.315421	4.24832	0.0717068	0.342739	0.162965	0.884844	0.234871	0.13867	1.66277	0.209661	0.477617	0.753315	1.85826	0.978498	0.532439	0.504909	0.366238	0.56	1.1524	0.146003	0.48096	0.544445	3.60557	0.703772	0.134796	0.154234	0.815868	0.144662	0.610796	0.365571	0.735503	0.705472	0.19486	1.40382	0.448589	1.07337	0.11997	0.500837	0.226744
CLL8714	0.245353	0.358801	8.81264	0.283631	0.458115	0.756244	0.671891	0.743347	0.520386	0.472181	0.333884	3.31135	0.0716517	0.33962	0.290804	0.74564	0.369219	1.23679	1.64965	0.209858	0.350938	0.866803	1.60574	0.876108	0.314216	0.567569	0.210866	0.587165	1.22005	0.174872	0.559295	0.557649	3.55195	0.64591	0.503825	0.116182	2.3763	0.271709	0.612483	0.362008	0.454125	0.598386	0.202547	1.04501	0.318779	1.24191	0.121287	0.492231	0.285354
CLL5301	0.284395	0.668519	3.40329	0.356947	0.339698	0.539155	0.590291	1.02408	0.561724	0.54666	0.334822	1.66663	0.0933228	0.256861	0.594319	0.792203	0.346153	1.32106	2.36377	0.23417	0.315049	0.713533	1.16975	0.788867	0.253761	0.457379	0.190539	0.528558	0.616925	0.145617	0.508412	0.607238	1.681	0.774211	0.159993	0.138873	1.34379	0.539393	0.659934	0.648543	0.47733	0.797939	0.234442	1.76705	0.37145	1.61984	0.13664	0.542463	0.563227
CLL8757	0.259157	0.198609	6.71229	0.239339	0.43621	1.02927	0.692746	1.43692	0.671181	0.605663	0.312665	2.7034	0.0908189	0.34084	0.196477	0.982785	0.375858	0.388083	1.57391	0.212636	0.449711	0.973404	1.67321	0.792428	0.249379	0.575192	0.157544	0.547644	1.22467	0.146164	0.593363	1.17168	3.32404	0.770817	0.149985	0.143498	0.0887944	0.154463	0.92468	0.411581	0.287871	0.625387	0.239351	1.24611	0.332164	1.0351	0.100632	0.525063	0.171591
CLL8755	0.259847	0.277217	4.87858	0.301874	0.468779	0.700078	0.639652	1.29544	0.711415	0.645363	0.356001	2.12001	0.0753784	0.332282	0.24739	0.67462	0.400257	0.391607	1.66564	0.217383	0.382356	0.813856	1.17699	1.02059	0.27478	0.511435	0.196463	0.468747	1.09473	0.153432	0.50909	0.480152	2.42186	0.660592	0.135864	0.16894	0.797886	0.220337	0.58765	0.47683	0.683367	0.500334	0.238585	1.28128	0.31646	0.819433	0.119257	0.462999	0.245033
CLL5918	0.266116	0.201341	7.64854	0.323518	0.598381	0.960252	0.681161	0.730963	0.746462	0.659344	0.39138	2.42858	0.0703771	0.290014	0.184756	0.932142	0.735484	0.323701	1.81279	0.205877	0.382282	0.891808	2.03911	1.03142	0.395288	0.530387	0.225832	0.52922	1.37215	0.141936	0.516012	0.532282	2.90823	0.690875	0.126515	0.151231	1.02444	0.161589	0.630304	0.378514	0.972694	0.575446	0.206814	1.36723	0.349699	1.37576	0.100708	0.452491	0.233561
CLL8830	0.228517	0.187079	5.68043	0.318402	0.547813	0.612	0.688694	1.12306	1.11868	0.954653	0.333843	3.11618	0.0636562	0.619297	0.186281	0.809379	0.42016	0.341971	1.89393	0.208439	0.365079	0.955792	1.68274	1.11787	0.392002	0.539426	0.258201	0.508037	1.95303	0.149125	0.565329	0.455606	3.04887	0.750247	0.142369	0.140395	1.32915	0.159596	0.652681	0.383103	0.547354	0.606765	0.227715	1.40183	0.379617	0.84277	0.111623	0.470808	0.21776
CLL8751	0.254277	0.182557	7.32528	0.354228	0.543044	0.924202	0.721818	0.939007	0.886005	0.766743	0.353132	3.11569	0.0640823	0.375523	0.182344	0.750497	0.386906	0.157721	1.70758	0.207635	0.435938	0.997353	1.85254	1.22317	0.418177	0.549907	0.257646	0.510284	1.5938	0.161545	0.53828	0.562815	3.39029	0.735104	0.139764	0.162126	1.09457	0.143801	0.622113	0.379603	0.667899	0.519348	0.227057	1.48458	0.340071	0.989656	0.132106	0.467926	0.207292
CLL8816	0.246693	0.17386	9.40632	0.32124	0.803857	1.16301	0.673234	2.04848	2.1827	1.79182	0.325031	2.72804	0.0551049	0.366716	0.160267	0.858698	0.268386	0.103519	1.40758	0.177494	0.411098	0.91701	1.46722	1.15482	0.480721	0.495783	0.288585	0.623627	1.09345	0.168527	0.55376	0.472194	2.84448	0.757013	0.170111	0.11853	1.21236	0.130781	0.628558	0.395399	0.982897	0.592583	0.222736	1.31453	0.378058	0.89923	0.107525	0.474704	0.24681
CLL6536	0.240422	0.164591	7.07897	0.306168	1.01438	0.819072	0.707281	1.30312	0.786463	0.699814	0.367156	3.24315	0.0515692	0.238847	0.162975	1.03412	0.349935	0.130855	1.3804	0.202129	0.414959	0.913313	2.24792	0.666351	0.450202	0.574573	0.298426	0.593182	1.49701	0.150034	0.574685	0.489162	4.84791	0.742313	0.162563	0.11333	0.634656	0.131555	0.685088	0.418492	0.685027	0.592416	0.230148	1.56045	0.401208	1.11765	0.121808	0.476523	0.160216
CLL10907	0.247258	0.200222	6.34271	0.23501	0.355888	0.433566	0.746467	2.85215	0.606769	0.566645	0.33873	2.55045	0.0928204	0.239588	0.168755	0.961843	0.298895	0.148868	1.95425	0.203561	0.366396	0.747851	1.4176	1.42693	0.33282	0.581776	0.205095	0.588521	1.66581	0.138126	0.524885	0.763324	2.6933	0.782838	0.164719	0.159196	0.143042	0.161258	0.803472	0.447429	0.36778	0.667432	0.288132	1.47018	0.36932	0.162855	0.136032	0.558191	0.21699
CLL6389	0.238648	0.183809	7.39301	0.277379	0.723027	1.41254	0.569398	1.59433	0.6295	0.536335	0.381679	2.69617	0.0715384	0.286369	0.173023	0.843471	0.357847	0.263158	1.66369	0.231904	0.412605	0.746262	1.56727	0.930726	0.310914	0.586303	0.261724	0.605431	1.2526	0.136443	0.51377	0.582013	2.69028	0.791684	0.150408	0.151949	1.00924	0.147666	0.732916	0.450917	0.578619	0.514468	0.274165	1.14317	0.379119	0.146342	0.128573	0.540478	0.163194
CLL9128	0.232475	0.186584	6.96532	0.174431	0.444301	0.903277	0.718502	0.817901	0.618146	0.522186	0.357171	2.92628	0.0662501	0.339572	0.192243	0.702713	0.1575	0.105838	1.73591	0.202633	0.458753	0.984738	1.78766	1.31677	0.285693	0.548587	0.176687	0.554093	1.94979	0.142709	0.605499	0.435042	2.62317	0.749968	0.124855	0.136561	0.881689	0.149523	0.561578	0.388142	0.483652	0.62476	0.221039	1.32185	0.333718	1.05889	0.101352	0.474931	0.174731
CLL9193	0.236278	0.167351	6.74604	0.347285	0.605022	1.59088	0.701806	0.871424	0.706433	0.644962	0.340398	3.22426	0.0712632	0.341974	0.167168	0.715657	0.209196	0.111304	1.69694	0.214619	0.437507	1.06828	1.74666	1.25961	0.364996	0.522185	0.223086	0.578314	1.79281	0.155287	0.597305	0.47295	3.13447	0.768175	0.14613	0.134518	1.4183	0.133383	0.617643	0.363208	0.56667	0.544001	0.234428	1.492	0.343407	1.01556	0.115388	0.45478	0.146203
CLL11449	0.273853	0.156293	7.70918	0.258503	0.761047	1.34805	0.662909	2.73759	0.866205	0.707071	0.330619	3.20759	0.241531	0.866369	0.154926	0.986715	0.200041	0.278366	1.5216	0.205082	0.370975	0.815704	2.24166	0.837052	0.458862	0.573195	0.31954	0.52392	1.12109	0.141406	0.569019	0.587148	4.07641	0.74379	0.140669	0.147702	0.598945	0.132536	0.697202	0.433219	0.290211	0.527663	0.334329	1.54773	0.401034	0.550585	0.143295	0.50283	0.200975
CLL6950	0.279933	0.166887	7.84101	0.301509	0.434457	0.652615	0.732705	0.922049	0.660533	0.613882	0.319383	2.85025	0.0587153	0.25823	0.170499	0.882271	0.155064	0.217431	1.82454	0.212793	0.356787	0.794441	1.84477	0.905937	0.35424	0.604441	0.204096	0.566097	1.49215	0.145118	0.569509	0.718428	3.68034	0.755261	0.145924	0.1577	0.0770752	0.141177	0.834935	0.441439	0.253959	0.59735	0.237396	1.79046	0.391833	1.0812	0.154401	0.525144	0.420703
CLL10372	0.234747	0.180419	7.20898	0.318645	0.844887	0.705914	0.675141	1.29934	0.697665	0.625423	0.423228	3.00733	0.0476437	0.265719	0.161987	1.02554	0.151084	0.474151	1.36331	0.217272	0.278518	1.14638	2.57499	0.870192	0.418322	0.503152	0.312943	0.602283	1.38448	0.176006	0.599998	0.5045	4.36218	0.757662	0.138045	0.133022	1.00231	0.139799	0.706335	0.384503	0.416613	0.569959	0.220733	1.38835	0.390151	1.05158	0.13191	0.47743	0.197855
SC5	0.299468	0.29676	13.9515	0.234676	0.245256	1.38905	0.476856	0.379453	0.74694	0.655321	0.478319	0.577316	0.0602697	0.269986	0.247467	0.599689	0.242791	15.8525	1.51153	0.238813	0.312666	0.488157	3.01888	0.241404	0.343384	0.372468	0.260479	0.711549	0.327494	0.194991	0.542672	0.519842	2.53638	0.82143	5.61629	0.133113	5.88402	0.224828	0.767761	0.886626	0.214818	0.35119	0.208987	1.35181	0.539674	1.24505	0.149053	0.548816	0.250407
SC6	0.255531	0.239105	12.7034	0.305561	0.293567	0.949123	0.534361	0.809363	0.610925	0.594695	0.348617	1.0798	0.0528852	0.254561	0.203956	0.826019	0.170939	8.00224	1.37097	0.213626	0.229144	0.538292	2.64522	0.567593	0.355502	0.466961	0.679502	0.724927	0.586661	0.20577	0.559023	0.438736	2.72618	0.787342	4.51283	0.109127	2.86078	0.210209	0.588565	0.776299	0.247158	0.403788	0.20996	1.22877	0.446901	1.96594	0.139075	0.541083	0.240847
SC7	0.264098	0.229716	9.3768	0.322682	0.372658	1.00427	0.443799	0.895644	0.758556	0.676168	0.357435	1.23052	0.0516374	0.216038	0.208433	0.707947	0.181654	5.62152	1.36624	0.218828	0.26649	0.61137	1.90525	0.506863	0.341935	0.540339	0.30928	0.727195	0.757152	0.20519	0.522965	0.454762	2.9258	0.846294	2.31254	0.137586	2.9656	0.214174	0.624502	0.56612	0.32676	0.471541	0.229206	1.22056	0.380489	1.59382	0.167336	0.537218	0.211889
SC8	0.335585	0.211703	6.67903	0.232243	0.312215	0.920525	0.604587	1.02748	0.813079	0.796799	0.370105	2.15086	0.0650447	0.290122	0.169005	0.827547	0.359453	9.93302	1.63991	0.270945	0.317337	0.625748	1.68927	0.426325	0.279117	0.58034	0.197789	0.775506	0.71851	0.208661	0.502364	0.884919	3.35222	0.863659	2.17918	0.170547	0.0978987	0.17578	0.850332	0.533587	0.262554	0.518563	0.269168	1.58826	0.399731	0.92979	0.189912	0.512774	0.20975
SC9	0.283319	0.193915	13.1041	0.298119	0.688333	1.21571	0.53691	1.26098	0.593092	0.529584	0.290111	3.07368	0.0551597	0.330961	0.1802	0.907136	0.236777	6.36791	1.50453	0.213494	0.387647	0.649054	1.75012	0.502545	0.403014	0.482187	0.273297	0.636229	0.747924	0.209757	0.467527	0.419832	3.54714	0.703847	1.2867	0.124466	1.84775	0.166599	0.64283	0.446808	0.413791	0.536662	0.195883	1.14647	0.366256	0.691316	0.13344	0.501416	0.194337
SC10	0.367175	0.336588	21.2332	0.126061	0.245137	0.841362	0.44336	0.333277	0.695709	0.669642	0.461306	0.223774	0.0592475	0.237215	0.281988	0.448924	0.261828	20.692	1.40491	0.262361	0.237957	0.735883	3.32742	0.187866	0.471739	0.36593	0.400364	0.740014	0.201136	0.272698	0.586781	0.643254	2.81962	0.900112	2.38406	0.122256	4.83368	0.250806	0.684731	1.07395	0.207602	0.313218	0.259534	1.20258	0.693862	1.03488	0.155807	0.538331	0.362125
Antibody status for RPPA
(V) = Validated antibody for RPPA
(C) = Use with caution. Validation in progress
(NA) = No current information about this antibody for RPPA application
(E) = Under Evaluation
(M) = Mouse antibody was used.
(G) = goat antibody was used.
(R) = Rabbit Antibody used.
[truncated: 118 more columns]
