# Supplementary material for: RPPA-based protein profiling reveals eIF4G overexpression and 4E-BP1 serine 65 phosphorylation as molecular events that correspond with a pro-survival phenotype in chronic lymphocytic leukemia
Source: Oncotarget. 2015 May 12;6(16):14632–45. doi: 10.18632/oncotarget.4104 (PMC4546493; doi:10.18632/oncotarget.4104)
Supplement: Supplementary file 3 [file oncotarget-06-14632-s003.xlsx]

## Sheet: rppa canonical pathways.txt
Ingenuity Canonical Pathways	-log(p-value)	z-score	Molecules
Acute Myeloid Leukemia Signaling	6.11	2.236	RPS6KB1,SRC,MTOR,AKT1,EEF2,IRS1,SYK,YWHAZ,EEF2K
Regulation of eIF4 and p70S6K Signaling	6.07	2	GAB2,RPS6KB1,TSC1,MTOR,AKT1,TSC2,YWHAZ,CDKN1B,BCL2
IL-2 Signaling	5.23	2	RPS6KB1,SRC,TSC1,MTOR,AKT1,MAPK14,IRS1,FASN,TSC2
Fcy-mediated Phagocytosis in Macrophages	7.23	1.633	BRAF,RPS6KB1,SRC,MTOR,AKT1,BAX,KDR,BCL2
ILK Signaling	5.46	1.633	RPS6KB1,TSC1,MTOR,AKT1,IRS1,TSC2,RICTOR,EIF4G1
IL-8 Signaling	8.18	1.414	RPS6KB1,SRC,STAT5A,MTOR,AKT1,CDKN1B
Mouse Embryonic Stem Cell Pluripotency	5.65	1.342	GAB2,RPS6KB1,SRC,PXN,AKT1,SYK
Cardiac Hypertrophy Signaling	3.86	1.342	RPS6KB1,SRC,MTOR,AKT1,MAPK14
AMPK Signaling	10.8	1.134	BRAF,RPS6KB1,STAT5A,MTOR,AKT1
mTOR Signaling	8.09	1.134	RPS6KB1,MTOR,AKT1,MAPK14,IRS1,EIF4G1
UVB-Induced MAPK Signaling	5.23	1	SRC,PXN,AKT1,KDR,BCL2
ERK/MAPK Signaling	4.22	1	AKT1,MAPK14,SMAD4,DVL3,SMAD1
Colorectal Cancer Metastasis Signaling	3.75	1	RPS6KB1,MTOR,AKT1,MAPK14
NFKB Signaling	3.22	1	STAT5A,LCK,AKT1,SYK
Integrin Signaling	2.97	1	BRAF,SRC,PXN,YWHAZ,ESR1
Neuregulin Signaling	7.38	0.816	SRC,PXN,CDH2,AKT1
p70S6K Signaling	11.3	0.707	RPS6KB1,MTOR,AKT1,MAPK14,IRS1
EGF Signaling	6.8	0.447	BRAF,SRC,AKT1,SMAD4,BAX
VEGF Signaling	5.74	0.447	BRAF,LCK,AKT1,KDR
PI3K/AKT Signaling	11.2	0.378	BRAF,SRC,PXN,AKT1
PTEN Signaling	6.61	0	RPS6KB1,AKT1,CDKN1B,KDR,BCL2L11,BCL2
Apoptosis Signaling	4.33	0	BAX,BAK1,BCL2L11,BCL2
PPARë±/RXRë± Activation	3.17	0	MAPK14,IRS1,FASN,SMAD4
Thrombin Signaling	3.06	0	RPS6KB1,SRC,AKT1,MAPK14
Glioblastoma Multiforme Signaling	7.48	-0.378	RPS6KB1,SRC,TSC1,MTOR,AKT1,TSC2,CDKN1B
p53 Signaling	7.09	-0.816	AKT1,MAPK14,BAX,CHEK2,CHEK1,BCL2
Aryl Hydrocarbon Receptor Signaling	6.17	-0.816	SRC,BAX,CDKN1B,ESR1,CHEK2,CHEK1
Molecular Mechanisms of Cancer	16.4		GAB2,SRC,BAX,BAK1,CHEK1,BCL2,BRAF,MAPK14,AKT1,IRS1,SMAD4,CDKN1B,NOTCH1,SMAD1,CHEK2,BCL2L11
Role of Tissue Factor in Cancer	8.33		RPS6KB1,SRC,STAT5A,LCK,MTOR,AKT1,MAPK14
14-3-3-mediated Signaling	8.15		SRC,TSC1,AKT1,TSC2,YWHAZ,BAX,CDKN1B
IL-15 Signaling	8.14		STAT5A,LCK,AKT1,MAPK14,SYK,BCL2
FLT3 Signaling in Hematopoietic Progenitor Cells	7.83		GAB2,RPS6KB1,STAT5A,MTOR,AKT1,MAPK14
Ovarian Cancer Signaling	6.34		BRAF,RPS6KB1,SRC,MTOR,AKT1,BCL2
Insulin Receptor Signaling	6.29		RPS6KB1,TSC1,MTOR,AKT1,IRS1,TSC2
Glucocorticoid Receptor Signaling	5.77		STAT5A,AKT1,MAPK14,ANXA1,SMAD4,ESR1,BCL2
Chronic Myeloid Leukemia Signaling	5.7		GAB2,STAT5A,AKT1,SMAD4,CDKN1B
IGF-1 Signaling	5.61		RPS6KB1,PXN,AKT1,IRS1,YWHAZ
RAR Activation	5.59		SRC,STAT5A,AKT1,MAPK14,SMAD4,SMAD1
B Cell Receptor Signaling	5.59		GAB2,RPS6KB1,MTOR,AKT1,MAPK14,SYK
Regulation of the Epithelial-Mesenchymal Transition Pathway	5.48		BRAF,CDH2,AKT1,SMAD4,DVL3,NOTCH1
Pancreatic Adenocarcinoma Signaling	5.42		AKT1,SMAD4,CDKN1B,NOTCH1,BCL2
Myc Mediated Apoptosis Signaling	5.07		AKT1,YWHAZ,BAX,BCL2
Role of Osteoblasts, Osteoclasts and Chondrocytes in Rheumatoid Arthritis	5.05		SRC,AKT1,MAPK14,SMAD4,SMAD1,BCL2
Estrogen-Dependent Breast Cancer Signaling	4.95		SRC,STAT5A,AKT1,ESR1
ERK5 Signaling	4.93		RPS6KB1,SRC,AKT1,YWHAZ
Erythropoietin Signaling	4.82		RPS6KB1,SRC,STAT5A,AKT1
Role of MAPK Signaling in the Pathogenesis of Influenza	4.79		AKT1,MAPK14,BAX,BCL2
Epithelial Adherens Junction Signaling	4.74		SRC,CDH2,AKT1,MYH11,NOTCH1
IL-22 Signaling	4.69		STAT5A,AKT1,MAPK14
STAT3 Pathway	4.67		SRC,MAPK14,KDR,BCL2
HER-2 Signaling in Breast Cancer	4.6		TSC1,AKT1,TSC2,CDKN1B
IL-4 Signaling	4.6		RPS6KB1,MTOR,AKT1,IRS1
Germ Cell-Sertoli Cell Junction Signaling	4.55		SRC,PXN,CDH2,AKT1,MAPK14
Prostate Cancer Signaling	4.47		MTOR,AKT1,CDKN1B,BCL2
ErbB Signaling	4.39		RPS6KB1,MTOR,AKT1,MAPK14
TGF-ë_ Signaling	4.37		MAPK14,SMAD4,SMAD1,BCL2
Inhibition of Angiogenesis by TSP1	4.22		AKT1,MAPK14,KDR
Interferon Signaling	4.22		BAX,BAK1,BCL2
Hepatic Fibrosis / Hepatic Stellate Cell Activation	4.12		SMAD4,MYH11,BAX,KDR,BCL2
Docosahexaenoic Acid (DHA) Signaling	4.04		AKT1,BAX,BCL2
UVC-Induced MAPK Signaling	3.95		BRAF,SRC,MAPK14
Cell Cycle: G2/M DNA Damage Checkpoint Regulation	3.74		YWHAZ,CHEK2,CHEK1
CNTF Signaling	3.67		RPS6KB1,MTOR,AKT1
ErbB2-ErbB3 Signaling	3.55		STAT5A,AKT1,CDKN1B
Regulation of Cellular Mechanics by Calpain Protease	3.55		SRC,PXN,CDKN1B
ATM Signaling	3.51		MAPK14,CHEK2,CHEK1
Induction of Apoptosis by HIV1	3.48		BAX,BAK1,BCL2
Antiproliferative Role of Somatostatin Receptor 2	3.42		BRAF,SRC,CDKN1B
Role of JAK1 and JAK3 in ë_c Cytokine Signaling	3.42		STAT5A,IRS1,SYK
Growth Hormone Signaling	3.3		RPS6KB1,STAT5A,IRS1
IL-3 Signaling	3.27		GAB2,STAT5A,AKT1
Small Cell Lung Cancer Signaling	3.27		AKT1,CDKN1B,BCL2
PEDF Signaling	3.27		AKT1,MAPK14,BCL2
Wnt/ë_-catenin Signaling	3.26		SRC,CDH2,AKT1,DVL3
JAK/Stat Signaling	3.25		STAT5A,MTOR,AKT1
BMP signaling pathway	3.18		MAPK14,SMAD4,SMAD1
Reelin Signaling in Neurons	3.13		SRC,LCK,AKT1
Melanocyte Development and Pigmentation Signaling	3.06		RPS6KB1,SRC,BCL2
TR/RXR Activation	3.04		MTOR,AKT1,FASN
HIPPO signaling	3.03		YWHAZ,SMAD4,SMAD1
FAK Signaling	3.01		SRC,PXN,AKT1
Leukocyte Extravasation Signaling	3		SRC,PXN,MAPK14,PECAM1
CTLA4 Signaling in Cytotoxic T Lymphocytes	3		LCK,AKT1,SYK
RANK Signaling in Osteoclasts	3		SRC,AKT1,MAPK14
UVA-Induced MAPK Signaling	3		RPS6KB1,MTOR,MAPK14
Factors Promoting Cardiogenesis in Vertebrates	2.94		MAPK14,SMAD4,SMAD1
Estrogen-mediated S-phase Entry	2.88		CDKN1B,ESR1
Role of JAK family kinases in IL-6-type Cytokine Signaling	2.85		STAT5A,MAPK14
Cholecystokinin/Gastrin-mediated Signaling	2.82		SRC,PXN,MAPK14
Antiproliferative Role of TOB in T Cell Signaling	2.81		SMAD4,CDKN1B
Paxillin Signaling	2.81		SRC,PXN,MAPK14
NGF Signaling	2.75		RPS6KB1,AKT1,BAX
iCOS-iCOSL Signaling in T Helper Cells	2.74		GAB2,LCK,AKT1
Fc Epsilon RI Signaling	2.73		AKT1,MAPK14,SYK
Natural Killer Cell Signaling	2.72		LCK,AKT1,SYK
Role of NANOG in Mammalian Embryonic Stem Cell Pluripotency	2.71		AKT1,SMAD4,SMAD1
Hereditary Breast Cancer Signaling	2.66		AKT1,CHEK2,CHEK1
Type II Diabetes Mellitus Signaling	2.64		MTOR,AKT1,IRS1
p38 MAPK Signaling	2.64		RPS6KB1,MAPK14,EEF2K
CD28 Signaling in T Helper Cells	2.63		LCK,AKT1,SYK
IL-9 Signaling	2.58		STAT5A,IRS1
Role of JAK2 in Hormone-like Cytokine Signaling	2.56		STAT5A,IRS1
Adipogenesis pathway	2.54		RPS6KB1,AKT1,SMAD1
PI3K Signaling in B Lymphocytes	2.53		AKT1,IRS1,SYK
Human Embryonic Stem Cell Pluripotency	2.47		AKT1,SMAD4,SMAD1
Role of PKR in Interferon Induction and Antiviral Response	2.44		AKT1,MAPK14
Fcë_RIIB Signaling in B Lymphocytes	2.42		AKT1,SYK
eNOS Signaling	2.41		AKT1,KDR,ESR1
Melanoma Signaling	2.4		BRAF,AKT1
Palmitate Biosynthesis I (Animals)	2.35		FASN
Fatty Acid Biosynthesis Initiation II	2.35		FASN
CXCR4 Signaling	2.32		SRC,PXN,AKT1
Tec Kinase Signaling	2.27		SRC,STAT5A,LCK
Amyloid Processing	2.23		AKT1,MAPK14
Acute Phase Response Signaling	2.19		MTOR,AKT1,MAPK14
Role of NFAT in Regulation of the Immune Response	2.18		LCK,AKT1,SYK
Endothelin-1 Signaling	2.18		BRAF,SRC,MAPK14
Diphthamide Biosynthesis	2.17		EEF2
NADH Repair	2.17		GAPDH
Thrombopoietin Signaling	2.17		GAB2,STAT5A
Role of CHK Proteins in Cell Cycle Checkpoint Control	2.17		CHEK2,CHEK1
RhoGDI Signaling	2.17		SRC,CDH2,ESR1
Ephrin Receptor Signaling	2.16		SRC,PXN,AKT1
Sertoli Cell-Sertoli Cell Junction Signaling	2.13		SRC,AKT1,MAPK14
Role of NFAT in Cardiac Hypertrophy	2.13		SRC,AKT1,MAPK14
NRF2-mediated Oxidative Stress Response	2.12		AKT1,MAPK14,SQSTM1
Role of BRCA1 in DNA Damage Response	2.04		CHEK2,CHEK1
IL-17A Signaling in Airway Cells	2.04		AKT1,MAPK14
Cell Cycle: G1/S Checkpoint Regulation	2.04		SMAD4,CDKN1B
Angiopoietin Signaling	2.02		STAT5A,AKT1
Agrin Interactions at Neuromuscular Junction	1.98		SRC,PXN
Protein Kinase A Signaling	1.97		BRAF,PXN,YWHAZ,SMAD4
Chemokine Signaling	1.96		SRC,MAPK14
IL-17 Signaling	1.95		AKT1,MAPK14
NF-ë¼B Activation by Viruses	1.93		LCK,AKT1
Prolactin Signaling	1.93		STAT5A,IRS1
TREM1 Signaling	1.91		STAT5A,AKT1
VEGF Family Ligand-Receptor Interactions	1.9		AKT1,KDR
Systemic Lupus Erythematosus Signaling	1.88		LCK,MTOR,AKT1
Ceramide Signaling	1.86		AKT1,BCL2
Huntington's Disease Signaling	1.83		MTOR,AKT1,BAX
FGF Signaling	1.81		AKT1,MAPK14
Phospholipase C Signaling	1.79		SRC,LCK,SYK
G Beta Gamma Signaling	1.78		SRC,AKT1
SAPK/JNK Signaling	1.73		LCK,IRS1
Glioma Signaling	1.72		MTOR,AKT1
G-Protein Coupled Receptor Signaling	1.71		BRAF,SRC,AKT1
Antioxidant Action of Vitamin C	1.7		STAT5A,MAPK14
Amyotrophic Lateral Sclerosis Signaling	1.69		BAX,BCL2
Nitric Oxide Signaling in the Cardiovascular System	1.68		AKT1,KDR
HIF1ë± Signaling	1.66		AKT1,MAPK14
HGF Signaling	1.64		PXN,AKT1
Gë±s Signaling	1.61		BRAF,SRC
Type I Diabetes Mellitus Signaling	1.6		MAPK14,BCL2
Corticotropin Releasing Hormone Signaling	1.59		BRAF,MAPK14
IL-6 Signaling	1.56		AKT1,MAPK14
Role of Macrophages, Fibroblasts and Endothelial Cells in Rheumatoid Arthritis	1.54		SRC,AKT1,MAPK14
HMGB1 Signaling	1.53		AKT1,MAPK14
